# Supplementary material for: Tumor Burden and Health-Related Quality of Life in Patients with Melanoma In-Transit Metastases
Source: Cancers (Basel). 2022 Dec 27;15(1):161. doi: 10.3390/cancers15010161 (PMC9817978; doi:10.3390/cancers15010161)
Supplement: Supplementary file 1 [file cancers-15-00161-s001.zip]

Archive with 1 entries (1 files):
- cancers-2032944-supplementary.pdf
